# Supplementary material for: New species and new records of Mydidae from the Afrotropical and Oriental regions (Insecta, Diptera, Asiloidea)
Source: Zookeys. 2010 Oct 22;(64):33–75. doi: 10.3897/zookeys.64.464 (PMC3088402; doi:10.3897/zookeys.64.464)
Supplement: XML Treatment for Leptomydas notos [file zookeys.64.464-treatment1.xml]

<!DOCTYPE tp:taxon-treatment
  PUBLIC "-//TaxonX//DTD Taxonomic Treatment Publishing DTD v0 20100105//EN" "tax-treatment-NSO.dtd">
<tp:taxon-treatment xmlns:tp="http://www.plazi.org/taxpub"><tp:treatment-meta><mixed-citation publication-type="journal"><person-group><name><surname>Dikow</surname><given-names>Torsten</given-names></name></person-group><article-title>New species and new records of Mydidae from the Afrotropical and Oriental regions (Insecta, Diptera, Asiloidea)</article-title><source>Zookeys</source><day>22</day><month>10</month><year>2010</year><volume>2010</volume><issue>64</issue><fpage>33</fpage><lpage>75</lpage><pub-id pub-id-type="doi">10.3897/zookeys.64.464</pub-id></mixed-citation></tp:treatment-meta><tp:nomenclature><tp:taxon-name>
                            <tp:taxon-name-part taxon-name-part-type="genus">Leptomydas</tp:taxon-name-part>
                            <tp:taxon-name-part taxon-name-part-type="species">notos</tp:taxon-name-part>
		                        <object-id xmlns:xlink="http://www.w3.org/1999/xlink" xlink:type="simple">urn:lsid:zoobank.org:act:26BD416E-6E07-44FB-9450-9AACE98E9021</object-id>
                        </tp:taxon-name><tp:taxon-status xmlns:xlink="http://www.w3.org/1999/xlink" xlink:type="simple">sp. n.</tp:taxon-status><xref ref-type="fig" rid="F1">Figs 1–3</xref><xref ref-type="fig" rid="F4">30</xref><xref ref-type="fig" rid="F5">42</xref><xref ref-type="fig" rid="F6">46</xref></tp:nomenclature><tp:treatment-sec sec-type="Etymology"><title>Etymology:</title><p><italic>notos</italic> Greek adjective = south. Referring to the apparent distribution in southern India in the state of Tamil Nadu.</p></tp:treatment-sec><tp:treatment-sec sec-type="Diagnosis"><title>Diagnosis:</title><p>The species is distinguished from congeners by the short proboscis that does not project beyond the fronto-clypeal suture, the short setose brown to bluish-black abdominal tergites with light yellow posterior margins, features of the male terminalia, and its apparent distribution in south-western India.</p></tp:treatment-sec><tp:treatment-sec sec-type="Description Male"><title>Description Male:</title><p>Head: brown, in general white pruinose; width distinctly greater than thorax, interocular distance on vertex larger than at ventral eye margin, vertex between compound eyes slightly depressed, parafacial area less than ½ the width of central facial gibbosity; facial gibbosity distinct, well-developed and discernible in lateral view; mystax white, covering entire facial gibbosity; frons predominantly apruinose, vertex apruinose, postgenae apruinose; setation: vertex white, frons white, ocp setae white, pocl setae white; ocellar triangle apruinose; proboscis brown, short, about ½ length of oral cavity; labella large, much wider than prementum, as long as prementum, unsclerotised laterally; maxillary palpi cylindrical, brown, about ⅓ the length of proboscis.</p><p>Antenna: brown, scape and pedicel white setose dorsally and ventrally; postpedicel cylindrical in proximal ½, symmetrically bulbous in distal ½, ≥ 6.0 times as long as combined length of scape and pedicel; apical ‚seta-like‘ sensory element situated apically in cavity on postpedicel.</p><p>Thorax: brown, scutum predominantly grey pruinose, pleura predominantly apruinose; scutum medially bluish-black, laterally brown, surface entirely smooth, predominantly grey pruinose, only broad sublateral stripes and narrow paramedial stripes (not reaching posterior margin) apruinose, scutal setation comprised of distinct rows of long dorsocentral setae and lateral scutal setae; dc setae pre- and post<!--PageBreak-->suturally white, acr setae absent, lateral scutal setae white, npl, spal, and pal setae absent; postpronotal lobe light brown, grey pruinose; proepisternum, lateral postpronotum, and postpronotal lobes long white setose; scutellum grey pruinose proximally, apruinose distally, asetose, apical scutellar setae absent; mesopostnotum, anatergite, and katatergite grey pruinose, mesopostnotum asetose, anatergite asetose, katatergite<!--PageBreak--> long white setose; katatergite ± flat; anterior anepisternum asetose, supero-posterior anepisternum asetose; posterior anepimeron densely long white setose, katepimeron asetose; metepimeron ± flat, same colour as T1, grey pruinose, long white setose; metepisternum grey pruinose, asetose.</p><p>Leg: brown or light brown, setation predominantly white; all coxae apruinose, white and brown setose; met trochanter setose medially; femora brown or light brown, met femora evenly clubbed in distal ¾, in distal ½ macrosetose, 1 antero-ventral and 1 postero-ventral row of macrosetae; all tibiae laterally arched, met tibia cylindrical, ventral keel absent; pro and mes tarsomere 1 about as long as individual tarsomeres 2, 3, or 4, met tarsomere 1 as long as combined length of tarsomeres 2–3; pulvilli well-developed, as long as well-developed claws, and as wide as base of claws; empodium absent.</p><p>Wing: length = 8.9–9.9 mm; slightly brown stained throughout, veins light brown, microtrichia absent; cells r<sub>1</sub>, r<sub>4</sub>, r<sub>5</sub>, m<sub>3</sub>, + cu<italic>p</italic> closed; C terminates at junction with R<sub>1</sub>; R<sub>4</sub> terminates in R<sub>1</sub>; R<sub>5</sub> terminates in R<sub>1</sub>; stump vein (R<sub>3</sub>) at base of R<sub>4</sub> present, short not reaching R<sub>2</sub>; R<sub>4</sub> and R<sub>5</sub> widest apart medially; r-m indistinct, R<sub>4+5</sub> and M<sub>1</sub> fused; M<sub>1</sub> straight at r-m (not curving anteriorly), M<sub>1</sub> (or M<sub>1</sub>+M<sub>2</sub>) terminates in R<sub>1</sub>; CuA<sub>1</sub> and CuA<sub>2</sub> split proximally to m-cu (cell m<sub>3</sub> narrow proximally); M<sub>3</sub>+CuA<sub>1</sub> do not terminate together in C; A<sub>1</sub> undulating, cell a<sub>1</sub> wide, A<sub>1</sub> and wing margin further apart proximally than distally, alula well-developed; halter brown.</p><p>Abdomen: brown to bluish-black; setation comprised of scattered white and brown setae, surface entirely smooth; T1–7 brown, yellow posterior margins; T1 and anterior ¼ of T2 long white setose, remaining T2 and T3 brown and white setose; T predominantly apruinose; S1–7 brown, yellow posterior margins; S1 asetose, S2–3 sparsely brown setose; S predominantly apruinose; T2–4 parallel-sided and not constricted waist-like; bullae on T2 brown, oval, surface entirely smooth, T2 surface anterior to bullae smooth.</p><p>Male terminalia: T1–7 well-developed, entirely sclerotised, T8 postero-medially weakly sclerotised, with anterior transverse sclerotised bridge connecting lateral sclerites; T7–8 anteriorly with 2 lateral apodemes; S6 regular, without any special setation postero-medially, S8 well-developed and simple, not fused to T8 dorso-laterally, entire (undivided) ventro-medially; epandrium formed by single sclerite (fused medially ± entirely), blunt, evenly rounded; subepandrial sclerite without lateral or median protuberances; hypandrium slightly concave, divided ventro-medially by unsclerotised area into 2 separate sclerotised halves, entirely fused with gonocoxite, forming a gonocoxite-hypandrial complex; gonocoxites dorso-ventrally flattened (same height throughout, expanded laterally and medially), with median protuberance, gonocoxal apodeme absent; 1 functional aedeagal prong; aedeagal epimere absent; lateral ejaculatory processes absent; ejaculatory apodeme formed by single dorso-ventrally oriented plate; ventro-median margin of dorsal aedeagal sheath heavily sclerotised (appearing entirely closed); dorsal aedeagal sheath long, sperm sac entirely covered; sperm sac appearing ± heavily sclerotised.</p></tp:treatment-sec><tp:treatment-sec sec-type="Description Female"><title>Description Female:</title><p>unknown.</p><fig id="F1" position="float" orientation="portrait"><label>Figures 1–9.</label><caption><p>♂ terminalia of <tp:taxon-name>Leptomydas</tp:taxon-name> species. <bold>1–3.</bold> <tp:taxon-name>Leptomydas notos</tp:taxon-name> sp. n. <bold>1</bold> lateral <bold>2</bold> dorsal <bold>3</bold> ventral. <bold>4–6.</bold> <tp:taxon-name>Leptomydas rapti</tp:taxon-name> sp. n. <bold>4</bold> lateral <bold>5</bold> dorsal <bold>6</bold> ventral. <bold>7–9.</bold> <tp:taxon-name>Leptomydas tigris</tp:taxon-name> sp. n. <bold>7</bold> lateral <bold>8</bold> dorsal <bold>9</bold> ventral. Scale lines = 1 mm.</p></caption><graphic xmlns:xlink="http://www.w3.org/1999/xlink" xlink:href="ZooKeys-064-033-g001.jpg" position="float" orientation="portrait" xlink:type="simple"/></fig></tp:treatment-sec><tp:treatment-sec sec-type="Material examined"><title>Material examined:</title><p><bold>India:</bold> Tamil Nadu: 7 ♂ Coimbatore, 10°59'33"N; 076°57'41"E, 21.v.1946, on sand dry river bed, P. Nathan (AAM-000776 1 ♂ holotype, AAM-000770–AAM-000775 paratypes, AMNH).</p></tp:treatment-sec><tp:treatment-sec sec-type="Type locality and distribution"><title>Type locality and distribution:</title><p>Coimbatore (10°59'33"N; 076°57'41"E), India (<xref ref-type="fig" rid="F6">Fig. 46</xref>). Biodiversity hotspot/high-biodiversity wilderness area: Western Ghats and Sri Lanka/-.</p></tp:treatment-sec><tp:treatment-sec><!--Section generated to contain objects referenced in tp:taxon-treatment.--><fig id="F4" position="float" orientation="portrait"><label>Figures 30–41.</label><caption><p>Photographs of newly described species. <bold>30</bold> <tp:taxon-name>Leptomydas notos</tp:taxon-name> sp. n. (♂ holotype, AAM-000776, AMNH) <bold>31</bold> <tp:taxon-name>Leptomydas rapti</tp:taxon-name> sp. n. (♂ holotype, AAM-000115, ZSMC) <bold>32</bold> <tp:taxon-name>Leptomydas tigris</tp:taxon-name> sp. n. (♂ holotype, AAM-001138, LACM) <bold>33</bold> <tp:taxon-name>Mydaselpis ngurumani</tp:taxon-name> sp. n. (♂ holotype, AAM-000146, NMKE) <bold>34</bold> <tp:taxon-name>Mydaselpis ngurumani</tp:taxon-name> sp. n. (♀ paratype, AAM-000152, NMSA) <bold>35</bold> <tp:taxon-name>Vespiodes phaios</tp:taxon-name> sp. n. (♂ holotype, AAM-000153, NMKE) <bold>36</bold> <tp:taxon-name>Syllegomydas (Notobates) astrictus</tp:taxon-name> sp. n. (♂ holotype, AAM-000164, NMKE) <bold>37</bold> <tp:taxon-name>Syllegomydas (Notobates) astrictus</tp:taxon-name> sp. n. (♀ paratype, AAM-000156, CAS) <bold>38</bold> <tp:taxon-name>Syllegomydas (Syllegomydas) elachys</tp:taxon-name> sp. n. (♂ paratype, AAM-001124, ZSMC) <bold>39</bold> <tp:taxon-name>Syllegomydas (Syllegomydas) elachys</tp:taxon-name> sp. n. (♀ paratype, AAM-001118, ZSMC) <bold>40</bold> <tp:taxon-name>Syllegomydas (Notobates) heothinos</tp:taxon-name> sp. n. (♂ holotype, AAM-001126, NMKE) <bold>41</bold> <tp:taxon-name>Syllegomydas (Notobates) heothinos</tp:taxon-name> sp. n. (♀ paratype, AAM-000138, BMNH). Scale lines = 5 mm.</p></caption><graphic xmlns:xlink="http://www.w3.org/1999/xlink" xlink:href="ZooKeys-064-033-g004.jpg" position="float" orientation="portrait" xlink:type="simple"/></fig><fig id="F5" position="float" orientation="portrait"><label>Figures 42–45.</label><caption><p>Photographs of wings. <bold>42</bold> <tp:taxon-name>Leptomydas notos</tp:taxon-name> sp. n. (♂ paratype, AAM-000770, AMNH) <bold>43</bold> <tp:taxon-name>Mydaselpis ngurumani</tp:taxon-name> sp. n. (♂ paratype, AAM-000145, NMKE) <bold>44</bold> <tp:taxon-name>Syllegomydas (Syllegomydas) elachys</tp:taxon-name> sp. n. (♂ paratype, AAM-001114, ZSMC) <bold>45</bold> <tp:taxon-name>Syllegomydas (Notobates) heothinos</tp:taxon-name> sp. n. (♂ paratype, AAM-001104, BMNH). Scale lines = 1 mm.</p></caption><graphic xmlns:xlink="http://www.w3.org/1999/xlink" xlink:href="ZooKeys-064-033-g005.jpg" position="float" orientation="portrait" xlink:type="simple"/></fig><fig id="F6" position="float" orientation="portrait"><label>Figure 46.</label><caption><p>Map of the Oriental Region with biodiversity hotspots showing distribution of eastern species of <tp:taxon-name>Leptomydas</tp:taxon-name>. <tp:taxon-name>Leptomydas annulata</tp:taxon-name> comb. n. (black triangle), <tp:taxon-name>Leptomydas bucciferus</tp:taxon-name> comb. n. (black star), <tp:taxon-name>Leptomydas indianus</tp:taxon-name> (black pentagon), <tp:taxon-name>Leptomydas notos</tp:taxon-name> sp. n.(red star), <tp:taxon-name>Leptomydas rapti</tp:taxon-name> sp. n.(red circles, open circle = type locality), and <tp:taxon-name>Leptomydas tigris</tp:taxon-name> sp. n. (black circle).</p></caption><graphic xmlns:xlink="http://www.w3.org/1999/xlink" xlink:href="ZooKeys-064-033-g006.jpg" position="float" orientation="portrait" xlink:type="simple"/></fig></tp:treatment-sec></tp:taxon-treatment>
