# Supplementary material for: New species and new records of Mydidae from the Afrotropical and Oriental regions (Insecta, Diptera, Asiloidea)
Source: Zookeys. 2010 Oct 22;(64):33–75. doi: 10.3897/zookeys.64.464 (PMC3088402; doi:10.3897/zookeys.64.464)
Supplement: XML Treatment for Leptomydas tigris [file zookeys.64.464-treatment3.xml]

<!DOCTYPE tp:taxon-treatment
  PUBLIC "-//TaxonX//DTD Taxonomic Treatment Publishing DTD v0 20100105//EN" "tax-treatment-NSO.dtd">
<tp:taxon-treatment xmlns:tp="http://www.plazi.org/taxpub"><tp:treatment-meta><mixed-citation publication-type="journal"><person-group><name><surname>Dikow</surname><given-names>Torsten</given-names></name></person-group><article-title>New species and new records of Mydidae from the Afrotropical and Oriental regions (Insecta, Diptera, Asiloidea)</article-title><source>Zookeys</source><day>22</day><month>10</month><year>2010</year><volume>2010</volume><issue>64</issue><fpage>33</fpage><lpage>75</lpage><pub-id pub-id-type="doi">10.3897/zookeys.64.464</pub-id></mixed-citation></tp:treatment-meta><tp:nomenclature><tp:taxon-name>
                            <tp:taxon-name-part taxon-name-part-type="genus">Leptomydas</tp:taxon-name-part>
                            <tp:taxon-name-part taxon-name-part-type="species">tigris</tp:taxon-name-part>
		                        <object-id xmlns:xlink="http://www.w3.org/1999/xlink" xlink:type="simple">urn:lsid:zoobank.org:act:4D8128BB-1F62-431A-8A7B-9F03D664075D</object-id>
                        </tp:taxon-name><tp:taxon-status xmlns:xlink="http://www.w3.org/1999/xlink" xlink:type="simple">sp. n.</tp:taxon-status><xref ref-type="fig" rid="F1">Figs 7–9</xref><xref ref-type="fig" rid="F4">32</xref><xref ref-type="fig" rid="F6">46</xref></tp:nomenclature><tp:treatment-sec sec-type="Etymology"><title>Etymology:</title><p><italic>tigris</italic> Latin noun = tiger. Referring to the TIGER project (Thailand Inventory Group for Entomological Research) that collected the sole holotype in its extensive malaise trap sampling throughout Thailand.</p></tp:treatment-sec><tp:treatment-sec sec-type="Diagnosis"><title>Diagnosis:</title><p>The species is distinguished from congeners by the yellow and brown abdominal tergites, features of the male terminalia, and its apparent distribution in Thailand.</p></tp:treatment-sec><tp:treatment-sec sec-type="Description Male"><title>Description Male:</title><p>Head: brown, in general grey pruinose; width distinctly greater than thorax, interocular distance on vertex larger than at ventral eye margin, vertex between compound eyes slightly depressed, parafacial area less than ½ the width of central facial gibbosity; facial gibbosity distinct, well-developed and discernible in lateral view; mystax white, covering only lateral facial gibbosity (asetose medially); frons medially apruinose, laterally grey pruinose, vertex medially apruinose, laterally grey pruinose, postgenae apruinose; setation: vertex white, frons white, ocp setae white, pocl setae white; ocellar triangle apruinose; proboscis brown, long, projecting well-beyond fronto-clypeal suture, reaching ¼ of length of postpedicel; labella large, much wider than prementum, as long as prementum, unsclerotised laterally; maxillary palpi cylindrical, brown, as long as pedicel.</p><p>Antenna: brown, scape and pedicel white setose dorsally and ventrally; postpedicel cylindrical in proximal ½, symmetrically bulbous in distal ½, ≥ 7.0 times as long as combined length of scape and pedicel; apical ‚seta-like‘ sensory element situated apically in cavity on postpedicel.</p><p>Thorax: brown, scutum predominantly grey pruinose, pleura predominantly apruinose; scutum medially bluish-black, laterally brown, surface entirely smooth, predominantly pruinose with a presutural apruinose stripe antero-laterally, median stripe and sublateral stripes sparsely grey pruinose, remaining parts densely grey pruinose, scutal<!--PageBreak--> setation comprised of distinct rows of long dorsocentral setae and lateral scutal setae; dc setae pre- and postsuturally white, acr setae absent, lateral scutal setae white, npl, spal, and pal setae absent; postpronotal lobe brown, grey pruinose; proepisternum, lateral postpronotum, and postpronotal lobes long white setose; scutellum grey pruinose proximally, apruinose distally, asetose, apical scutellar setae absent; mesopostnotum, anatergite, and katatergite grey pruinose, mesopostnotum asetose, anatergite asetose, katatergite long white setose; katatergite ± flat; anterior anepisternum asetose, supero-posterior anepisternum asetose; posterior anepimeron long white setose, katepimeron asetose; metepimeron ± flat, same colour as T1, grey pruinose, long white setose; metepisternum grey pruinose, asetose.</p><p>Leg: brown and yellow, setation black and white; all coxae grey pruinose, white setose; met trochanter setose medially; femora anteriorly brown, posteriorly yellow, met femur proximally yellow, met femora ± cylindrical only slightly wider than pro and mes femora, in distal ½ macrosetose, only a single antero-ventral macroseta distally; all tibiae laterally arched, met tibia cylindrical, ventral keel absent; pro and mes tarsomere 1 about as long as individual tarsomeres 2, 3, or 4, met tarsomere 1 as long as combined length of tarsomeres 2–3; pulvilli well-developed, as long as well-developed claws, and as wide as base of claws; empodium absent.</p><p>Wing: length = 11.9 mm; slightly brown stained throughout, veins brown, microtrichia absent; cells r<sub>1</sub>, r<sub>4</sub>, r<sub>5</sub>, m<sub>3</sub>, + cu<italic>p</italic> closed except r<sub>5</sub> open; C terminates at junction with M<sub>1</sub> (or M<sub>1</sub>+M<sub>2</sub>); R<sub>4</sub> terminates in R<sub>1</sub>; R<sub>5</sub> terminates in R<sub>1</sub>; stump vein (R<sub>3</sub>) at base of R<sub>4</sub> present, short not reaching R<sub>2</sub>; R<sub>4</sub> and R<sub>5</sub> widest apart medially; r-m distinct, R<sub>4+5</sub> and M<sub>1</sub> apart, connected by crossvein; M<sub>1</sub> curves anteriorly at r-m, M<sub>1</sub> (or M<sub>1</sub>+M<sub>2</sub>) terminates in C; CuA<sub>1</sub> and CuA<sub>2</sub> split proximally to m-cu (cell m<sub>3</sub> narrow proximally); M<sub>3</sub>+CuA<sub>1</sub> do not terminate together in C; A<sub>1</sub> undulating, cell a<sub>1</sub> wide, A<sub>1</sub> and wing margin further apart proximally than distally, alula well-developed; halter brown or light brown.</p><p>Abdomen: brown and yellow; setation comprised of scattered white and black setae, surface entirely smooth; T1 and T5–7 brown, narrow yellow posterior margins, T2–4 yellow, brown medially and laterally; T1–2 long white setose, T3 short white and black setose; T predominantly apruinose; S1 light brown, S2–5 yellow, brown anteriorly, S6–7 brown with yellow posterior margins; S1 asetose, S2 long white setose, S3 short white setose; S predominantly apruinose; T2–4 parallel-sided and not constricted waist-like; bullae on T2 brown, oval, surface entirely smooth, T2 surface anterior to bullae smooth.</p><p>Male terminalia: T1–7 well-developed, entirely sclerotised, T8 postero-medially weakly sclerotised, with anterior transverse sclerotised bridge connecting lateral sclerites; T7–8 anteriorly with 2 lateral apodemes; S6 regular, without any special setation postero-medially, S8 well-developed and simple, fused to T8 dorso-laterally, entire (undivided) ventro-medially; epandrium formed by single sclerite (fused medially ± entirely), pointed postero-medially; subepandrial sclerite without lateral or median protuberances; hypandrium slightly concave, partially divided ventro-medially, anteriorly with heavily sclerotised transverse bridge, entirely fused with gonocoxite, form<!--PageBreak-->ing a gonocoxite-hypandrial complex; gonocoxites laterally compressed, slightly angled medially distally, with median protuberance, gonocoxal apodeme present, short (at most slightly extending hypopygium anteriorly); 1 functional aedeagal prong; aedeagal epimere absent; lateral ejaculatory processes absent; ejaculatory apodeme formed by single dorso-ventrally oriented plate; ventro-median margin of dorsal aedeagal sheath heavily sclerotised (appearing entirely closed); dorsal aedeagal sheath short, sperm sac entirely free; sperm sac appearing ± heavily sclerotised.</p></tp:treatment-sec><tp:treatment-sec sec-type="Description Female"><title>Description Female:</title><p>Unknown.</p></tp:treatment-sec><tp:treatment-sec sec-type="Material examined"><title>Material examined:</title><p><bold>Thailand:</bold> Loei: 1 ♂ Phu Kradueng National Park, Forest protection unit Loei .5 (Phakbung), 16°50'32"N, 101°41'40"E, T1499, 13–19.ii.2007, malaise trap, Wuthicahi kwanjam (AAM-001138 1 ♂ holotype, LACM).</p></tp:treatment-sec><tp:treatment-sec sec-type="Type locality and distribution"><title>Type locality and distribution:</title><p>Phu Kradueng National Park (16°50'32"N, 101°41'40"E), Thailand (<xref ref-type="fig" rid="F6">Fig. 46</xref>). Biodiversity hotspot/high-biodiversity wilderness area: Indo-Burma/-.</p></tp:treatment-sec><tp:treatment-sec><!--Section generated to contain objects referenced in tp:taxon-treatment.--><fig id="F1" position="float" orientation="portrait"><label>Figures 1–9.</label><caption><p>♂ terminalia of <tp:taxon-name>Leptomydas</tp:taxon-name> species. <bold>1–3.</bold> <tp:taxon-name>Leptomydas notos</tp:taxon-name> sp. n. <bold>1</bold> lateral <bold>2</bold> dorsal <bold>3</bold> ventral. <bold>4–6.</bold> <tp:taxon-name>Leptomydas rapti</tp:taxon-name> sp. n. <bold>4</bold> lateral <bold>5</bold> dorsal <bold>6</bold> ventral. <bold>7–9.</bold> <tp:taxon-name>Leptomydas tigris</tp:taxon-name> sp. n. <bold>7</bold> lateral <bold>8</bold> dorsal <bold>9</bold> ventral. Scale lines = 1 mm.</p></caption><graphic xmlns:xlink="http://www.w3.org/1999/xlink" xlink:href="ZooKeys-064-033-g001.jpg" position="float" orientation="portrait" xlink:type="simple"/></fig><fig id="F4" position="float" orientation="portrait"><label>Figures 30–41.</label><caption><p>Photographs of newly described species. <bold>30</bold> <tp:taxon-name>Leptomydas notos</tp:taxon-name> sp. n. (♂ holotype, AAM-000776, AMNH) <bold>31</bold> <tp:taxon-name>Leptomydas rapti</tp:taxon-name> sp. n. (♂ holotype, AAM-000115, ZSMC) <bold>32</bold> <tp:taxon-name>Leptomydas tigris</tp:taxon-name> sp. n. (♂ holotype, AAM-001138, LACM) <bold>33</bold> <tp:taxon-name>Mydaselpis ngurumani</tp:taxon-name> sp. n. (♂ holotype, AAM-000146, NMKE) <bold>34</bold> <tp:taxon-name>Mydaselpis ngurumani</tp:taxon-name> sp. n. (♀ paratype, AAM-000152, NMSA) <bold>35</bold> <tp:taxon-name>Vespiodes phaios</tp:taxon-name> sp. n. (♂ holotype, AAM-000153, NMKE) <bold>36</bold> <tp:taxon-name>Syllegomydas (Notobates) astrictus</tp:taxon-name> sp. n. (♂ holotype, AAM-000164, NMKE) <bold>37</bold> <tp:taxon-name>Syllegomydas (Notobates) astrictus</tp:taxon-name> sp. n. (♀ paratype, AAM-000156, CAS) <bold>38</bold> <tp:taxon-name>Syllegomydas (Syllegomydas) elachys</tp:taxon-name> sp. n. (♂ paratype, AAM-001124, ZSMC) <bold>39</bold> <tp:taxon-name>Syllegomydas (Syllegomydas) elachys</tp:taxon-name> sp. n. (♀ paratype, AAM-001118, ZSMC) <bold>40</bold> <tp:taxon-name>Syllegomydas (Notobates) heothinos</tp:taxon-name> sp. n. (♂ holotype, AAM-001126, NMKE) <bold>41</bold> <tp:taxon-name>Syllegomydas (Notobates) heothinos</tp:taxon-name> sp. n. (♀ paratype, AAM-000138, BMNH). Scale lines = 5 mm.</p></caption><graphic xmlns:xlink="http://www.w3.org/1999/xlink" xlink:href="ZooKeys-064-033-g004.jpg" position="float" orientation="portrait" xlink:type="simple"/></fig><fig id="F6" position="float" orientation="portrait"><label>Figure 46.</label><caption><p>Map of the Oriental Region with biodiversity hotspots showing distribution of eastern species of <tp:taxon-name>Leptomydas</tp:taxon-name>. <tp:taxon-name>Leptomydas annulata</tp:taxon-name> comb. n. (black triangle), <tp:taxon-name>Leptomydas bucciferus</tp:taxon-name> comb. n. (black star), <tp:taxon-name>Leptomydas indianus</tp:taxon-name> (black pentagon), <tp:taxon-name>Leptomydas notos</tp:taxon-name> sp. n.(red star), <tp:taxon-name>Leptomydas rapti</tp:taxon-name> sp. n.(red circles, open circle = type locality), and <tp:taxon-name>Leptomydas tigris</tp:taxon-name> sp. n. (black circle).</p></caption><graphic xmlns:xlink="http://www.w3.org/1999/xlink" xlink:href="ZooKeys-064-033-g006.jpg" position="float" orientation="portrait" xlink:type="simple"/></fig></tp:treatment-sec></tp:taxon-treatment>
