# Supplementary material for: New species and new records of Mydidae from the Afrotropical and Oriental regions (Insecta, Diptera, Asiloidea)
Source: Zookeys. 2010 Oct 22;(64):33–75. doi: 10.3897/zookeys.64.464 (PMC3088402; doi:10.3897/zookeys.64.464)
Supplement: XML Treatment for Mydaselpis [file zookeys.64.464-treatment4.xml]

<!DOCTYPE tp:taxon-treatment
  PUBLIC "-//TaxonX//DTD Taxonomic Treatment Publishing DTD v0 20100105//EN" "tax-treatment-NSO.dtd">
<tp:taxon-treatment xmlns:tp="http://www.plazi.org/taxpub"><tp:treatment-meta><mixed-citation publication-type="journal"><person-group><name><surname>Dikow</surname><given-names>Torsten</given-names></name></person-group><article-title>New species and new records of Mydidae from the Afrotropical and Oriental regions (Insecta, Diptera, Asiloidea)</article-title><source>Zookeys</source><day>22</day><month>10</month><year>2010</year><volume>2010</volume><issue>64</issue><fpage>33</fpage><lpage>75</lpage><pub-id pub-id-type="doi">10.3897/zookeys.64.464</pub-id></mixed-citation></tp:treatment-meta><tp:nomenclature><tp:taxon-name>
                            <tp:taxon-name-part taxon-name-part-type="genus">Mydaselpis</tp:taxon-name-part>
                        </tp:taxon-name><tp:taxon-authority>Bezzi, 1924</tp:taxon-authority></tp:nomenclature><tp:treatment-sec sec-type="General"><title>General.</title><p>The genus <tp:taxon-name>Mydaselpis</tp:taxon-name> comprises five valid species distributed in southern Africa (South Africa and Zimbabwe; <xref ref-type="bibr" rid="B6">Bezzi 1924</xref>, <xref ref-type="bibr" rid="B15">Hesse 1969</xref>, <xref ref-type="bibr" rid="B7">Bowden 1980</xref>) and representatives have not been reported from eastern Africa. The latest key to species was published by <xref ref-type="bibr" rid="B15">Hesse (1969: 22)</xref>.</p></tp:treatment-sec><ref-list><ref id="B6"><mixed-citation xmlns:xlink="http://www.w3.org/1999/xlink" xlink:type="simple"><person-group><name name-style="western"><surname>Bezzi</surname><given-names>M</given-names></name></person-group> (<year>1924</year>)<article-title> The South African Mydaidae (Diptera) as represented in the South African Museum.</article-title><source>Annals of the South African Museum</source><volume>19</volume>:<fpage>191</fpage>-<lpage>234</lpage>.</mixed-citation></ref><ref id="B15"><mixed-citation xmlns:xlink="http://www.w3.org/1999/xlink" xlink:type="simple"><person-group><name name-style="western"><surname>Hesse</surname><given-names>AJ</given-names></name></person-group> (<year>1969</year>)<article-title> The Mydaidae (Diptera) of Southern Africa.</article-title><source>Annals of the South African Museum</source><volume>54</volume>:<fpage>1</fpage>-<lpage>388</lpage>.</mixed-citation></ref><ref id="B7"><mixed-citation xmlns:xlink="http://www.w3.org/1999/xlink" xlink:type="simple"><person-group><name name-style="western"><surname>Bowden</surname><given-names>J</given-names></name></person-group> (<year>1980</year>)<article-title> 27. Family Mydidae</article-title>. In: <person-group><name name-style="western"><surname>Crosskey</surname><given-names>RW</given-names></name></person-group> (<role>Ed</role>) <source>Catalogue of the Diptera of the Afrotropical Region</source>. <publisher-name>British Museum of Natural History</publisher-name>, <publisher-loc>London</publisher-loc>, <fpage>325</fpage>–<lpage>333</lpage>.</mixed-citation></ref></ref-list></tp:taxon-treatment>
