# Supplementary material for: New species and new records of Mydidae from the Afrotropical and Oriental regions (Insecta, Diptera, Asiloidea)
Source: Zookeys. 2010 Oct 22;(64):33–75. doi: 10.3897/zookeys.64.464 (PMC3088402; doi:10.3897/zookeys.64.464)
Supplement: XML Treatment for Vespiodes [file zookeys.64.464-treatment6.xml]

<!DOCTYPE tp:taxon-treatment
  PUBLIC "-//TaxonX//DTD Taxonomic Treatment Publishing DTD v0 20100105//EN" "tax-treatment-NSO.dtd">
<tp:taxon-treatment xmlns:tp="http://www.plazi.org/taxpub"><tp:treatment-meta><mixed-citation publication-type="journal"><person-group><name><surname>Dikow</surname><given-names>Torsten</given-names></name></person-group><article-title>New species and new records of Mydidae from the Afrotropical and Oriental regions (Insecta, Diptera, Asiloidea)</article-title><source>Zookeys</source><day>22</day><month>10</month><year>2010</year><volume>2010</volume><issue>64</issue><fpage>33</fpage><lpage>75</lpage><pub-id pub-id-type="doi">10.3897/zookeys.64.464</pub-id></mixed-citation></tp:treatment-meta><tp:nomenclature><tp:taxon-name>
                            <tp:taxon-name-part taxon-name-part-type="genus">Vespiodes</tp:taxon-name-part>
                        </tp:taxon-name><tp:taxon-authority>Hesse, 1969</tp:taxon-authority></tp:nomenclature><tp:treatment-sec sec-type="General"><title>General.</title><p>To this day, nine species of <tp:taxon-name>Vespiodes</tp:taxon-name> are known from the Afrotropical Region occurring from Ghana in the north-west to north-eastern South Africa in the south (<xref ref-type="bibr" rid="B29">Sack 1935</xref>, <xref ref-type="bibr" rid="B3">Bequaert 1940</xref>, <xref ref-type="bibr" rid="B4">1951</xref>, <xref ref-type="bibr" rid="B15">Hesse 1969</xref>, <xref ref-type="bibr" rid="B7">Bowden 1980</xref>), but representatives have not been reported from eastern Africa with the exception of central Malawi from where <tp:taxon-name>Vespiodes nyasae</tp:taxon-name> Hesse, 1969 was described. The latest key to species was published by <xref ref-type="bibr" rid="B15">Hesse (1969: 33)</xref>.</p></tp:treatment-sec><ref-list><ref id="B29"><mixed-citation xmlns:xlink="http://www.w3.org/1999/xlink" xlink:type="simple"><person-group><name name-style="western"><surname>Sack</surname><given-names>P</given-names></name></person-group> (<year>1935</year>)<article-title> Eine neue Mydaidae aus Südafrika</article-title>. <source>Annals of the Transvaal Museum </source><volume>15</volume>(<issue>4</issue>): <fpage>503</fpage>–<lpage>504</lpage>. <ext-link ext-link-type="uri" xlink:href="http://hdl.handle.net/10499/AJ2757" xlink:type="simple">http://hdl.handle.net/10499/AJ2757</ext-link></mixed-citation></ref><ref id="B3"><mixed-citation xmlns:xlink="http://www.w3.org/1999/xlink" xlink:type="simple"><person-group><name name-style="western"><surname>Bequaert</surname><given-names>M</given-names></name></person-group> (<year>1940</year>)<article-title> Mydaidae du Congo Belge.</article-title><source>Bulletin du Musee royal d‘histoire naturelle de Belgique</source><volume>16</volume> (<issue>30</issue>):<fpage>1</fpage>-<lpage>26</lpage>.</mixed-citation></ref><ref id="B4"><mixed-citation xmlns:xlink="http://www.w3.org/1999/xlink" xlink:type="simple"><person-group><name name-style="western"><surname>Bequaert</surname><given-names>M</given-names></name></person-group> (<year>1951</year>)<article-title> Contribution nouvelle a la connaissance des Mydaidae de l‘Afrique tropicale.</article-title><source>Bulletin Institut royal des Sciences naturelles de Belgique</source><volume>27</volume> (<issue>19</issue>):<fpage>1</fpage>-<lpage>20</lpage>.</mixed-citation></ref><ref id="B15"><mixed-citation xmlns:xlink="http://www.w3.org/1999/xlink" xlink:type="simple"><person-group><name name-style="western"><surname>Hesse</surname><given-names>AJ</given-names></name></person-group> (<year>1969</year>)<article-title> The Mydaidae (Diptera) of Southern Africa.</article-title><source>Annals of the South African Museum</source><volume>54</volume>:<fpage>1</fpage>-<lpage>388</lpage>.</mixed-citation></ref><ref id="B7"><mixed-citation xmlns:xlink="http://www.w3.org/1999/xlink" xlink:type="simple"><person-group><name name-style="western"><surname>Bowden</surname><given-names>J</given-names></name></person-group> (<year>1980</year>)<article-title> 27. Family Mydidae</article-title>. In: <person-group><name name-style="western"><surname>Crosskey</surname><given-names>RW</given-names></name></person-group> (<role>Ed</role>) <source>Catalogue of the Diptera of the Afrotropical Region</source>. <publisher-name>British Museum of Natural History</publisher-name>, <publisher-loc>London</publisher-loc>, <fpage>325</fpage>–<lpage>333</lpage>.</mixed-citation></ref></ref-list></tp:taxon-treatment>
