# Supplementary material for: New species and new records of Mydidae from the Afrotropical and Oriental regions (Insecta, Diptera, Asiloidea)
Source: Zookeys. 2010 Oct 22;(64):33–75. doi: 10.3897/zookeys.64.464 (PMC3088402; doi:10.3897/zookeys.64.464)
Supplement: XML Treatment for Vespiodes phaios [file zookeys.64.464-treatment7.xml]

<!DOCTYPE tp:taxon-treatment
  PUBLIC "-//TaxonX//DTD Taxonomic Treatment Publishing DTD v0 20100105//EN" "tax-treatment-NSO.dtd">
<tp:taxon-treatment xmlns:tp="http://www.plazi.org/taxpub"><tp:treatment-meta><mixed-citation publication-type="journal"><person-group><name><surname>Dikow</surname><given-names>Torsten</given-names></name></person-group><article-title>New species and new records of Mydidae from the Afrotropical and Oriental regions (Insecta, Diptera, Asiloidea)</article-title><source>Zookeys</source><day>22</day><month>10</month><year>2010</year><volume>2010</volume><issue>64</issue><fpage>33</fpage><lpage>75</lpage><pub-id pub-id-type="doi">10.3897/zookeys.64.464</pub-id></mixed-citation></tp:treatment-meta><tp:nomenclature><tp:taxon-name>
                            <tp:taxon-name-part taxon-name-part-type="genus">Vespiodes</tp:taxon-name-part>
                            <tp:taxon-name-part taxon-name-part-type="species">phaios</tp:taxon-name-part>
		                        <object-id xmlns:xlink="http://www.w3.org/1999/xlink" xlink:type="simple">urn:lsid:zoobank.org:act:F1778548-C8BC-4EE4-A1	BF-0CB5923EFD96</object-id>
                        </tp:taxon-name><tp:taxon-status xmlns:xlink="http://www.w3.org/1999/xlink" xlink:type="simple">sp. n.</tp:taxon-status><xref ref-type="fig" rid="F2">Figs 13–15</xref><xref ref-type="fig" rid="F4">35</xref><xref ref-type="fig" rid="F8">48</xref></tp:nomenclature><tp:treatment-sec sec-type="Etymology"><title>Etymology:</title><p><italic>phaios</italic> Greek adjective = brown. Referring the overall brown coloration of this attractive species.</p></tp:treatment-sec><tp:treatment-sec sec-type="Diagnosis"><title>Diagnosis:</title><p>The species is distinguished from congeners by the predominantly apruinose and asetose scutum, the asetose abdominal tergites, features of the male terminalia, and its apparent distribution in south-eastern coastal Kenya.</p></tp:treatment-sec><tp:treatment-sec sec-type="Description Male"><title>Description Male:</title><p>Head: brown, in general silver pruinose; width distinctly greater than thorax, interocular distance on vertex larger than at ventral eye margin, vertex between compound eyes slightly depressed, parafacial area less than ½ the width of central facial gibbosity; facial gibbosity distinct, well-developed and discernible in lateral view; mystax white, covering only lateral facial gibbosity (asetose medially); frons predominantly apruinose, vertex apruinose, postgenae lightly silver pruinose; setation: vertex white, frons white, ocp setae brown or white, pocl setae white; ocellar triangle apruinose; proboscis brown, long, projecting beyond fronto-clypeal suture; labella large, much wider than prementum, about ½ length of prementum, unsclerotised laterally; maxillary palpi laterally compressed (leaflike), brown or light brown, shorter than length of pedicel.</p><p>Antenna: brown or orange, scape and pedicel white setose dorsally and ventrally; postpedicel cylindrical in proximal ½, symmetrically bulbous in distal ½, ≥ 11.0 times as long as combined length of scape and pedicel; apical ‚seta-like‘ sensory element situated apically in cavity on postpedicel.</p><p>Thorax: brown, predominantly apruinose; scutum medially dark brown, laterally brown, surface macrorugose, predominantly apruinose, small antero-lateral spots and extreme lateral margins (dorsal to supero-posterior anepisternum) silver pruinose, scutal setation comprised of distinct rows of long dorsocentral setae and lateral scutal setae; dc setae pre- and postsuturally white, acr setae absent, lateral scutal setae white, npl, spal, and pal setae absent; postpronotal lobe light brown, partly silver pruinose; proepisternum, lateral postpronotum, and postpronotal lobes long brown setose or long white setose; scutellum apruinose, asetose, apical scutellar setae absent; mesopostnotum, anatergite, and katatergite apruinose, mesopostnotum asetose, anatergite asetose, katatergite long white setose; katatergite ± flat; anterior anepisternum asetose, supero-posterior anepisternum asetose; posterior anepimeron asetose, katepimeron asetose; metepimeron evenly elevated, same colour as T1, grey pruinose, asetose; metepisternum grey pruinose, asetose.</p><p>Leg: brown, setation predominantly brown; pro coxa apruinose, short white setose, mes coxa apruinose, short white setose, met coxa grey pruinose, white setose; met trochanter setose medially; femora brown, met femur proximally yellow, met femora distinctly clubbed in distal ⅔, in distal ½ macrosetose, 1 antero-ventral and 1 postero-ventral row of macrosetae; all tibiae laterally arched, met tibia cylindrical, ventral keel absent; pro and mes tarsomere 1 as long as combined length of tarsomeres 2–3, met tarsomere 1 slightly longer than tarsomere 2, tarsomeres 1 and 2 longer than tarsomeres 3 and 4 combined; pulvilli well-developed, as long as well-developed claws, and as wide as base of claws; empodium absent.</p><p>Wing: length = 15.9 mm; slightly brown stained, darker brown stained anterior to and distal to M veins, veins brown, microtrichia absent; cells r<sub>1</sub>, r<sub>4</sub>, r<sub>5</sub>, m<sub>3</sub>, + cu<italic>p</italic> closed; C terminates at junction with R<sub>1</sub>; R<sub>4</sub> terminates in R<sub>1</sub>; R<sub>5</sub> terminates in R<sub>1</sub>; stump vein<!--PageBreak--> (R<sub>3</sub>) at base of R<sub>4</sub> present, long but not reaching R<sub>2</sub>; R<sub>4</sub> and R<sub>5</sub> widest apart medially; r-m distinct, R<sub>4+5</sub> and M<sub>1</sub> apart, connected by crossvein; M<sub>1</sub> curves anteriorly at r-m, M<sub>1</sub> (or M<sub>1</sub>+M<sub>2</sub>) terminates in R<sub>1</sub>; CuA<sub>1</sub> and CuA<sub>2</sub> split proximally to m-cu (cell m<sub>3</sub> narrow proximally); M<sub>3</sub>+CuA<sub>1</sub> do not terminate together in C; A<sub>1</sub> undulating, cell a<sub>1</sub> wide, A<sub>1</sub> and wing margin further apart proximally than distally, alula well-developed; halter brown.</p><p>Abdomen: brown and yellow; setation comprised of scattered white and brown setae, surface entirely smooth; T1 brown, T2–4 brown with yellow anterior margins; T1–3 sparsely white setose; T predominantly apruinose; S1 brown, S2–4 brown with yellow anterior margins; S1 asetose, S2–3 sparsely white setose; S predominantly apruinose; T2–4 distinctly narrowed, forming a waist, abdomen vespiform; bullae on T2 brown, transversely elongate, surface entirely smooth, T2 surface anterior to bullae smooth.</p><p>Male terminalia: T1–7 well-developed, entirely sclerotised, T8 postero-medially weakly sclerotised, with anterior transverse sclerotised bridge connecting lateral sclerites; T7–8 anteriorly with 2 lateral apodemes; S6 regular, without any special setation postero-medially, S8 well-developed and simple, not fused to T8 dorso-laterally, entire (undivided) ventro-medially; epandrium formed by single sclerite (fused medially ± entirely), blunt, evenly rounded; subepandrial sclerite without lateral or median protuberances; hypandrium strongly concave, cup-shaped, entirely sclerotised ventrally (forming a single sclerite), partially fused with gonocoxite anteriorly; gonocoxites dorso-ventrally flattened in distal ½, higher in proximal ½, without median or lateral protuberance, gonocoxal apodeme present, short (at most slightly extending hypopygium anteriorly); 2 functional aedeagal prongs, short and wide, medio-distally connected; aedeagal epimere present, distally simple, evenly rounded; lateral ejaculatory processes absent; ejaculatory apodeme formed by single dorso-ventrally oriented plate; ventro-median margin of dorsal aedeagal sheath heavily sclerotised (appearing entirely closed); dorsal aedeagal sheath long, sperm sac entirely covered; sperm sac appearing ± heavily sclerotised.</p></tp:treatment-sec><tp:treatment-sec sec-type="Description Female"><title>Description Female:</title><p>Unknown.</p></tp:treatment-sec><tp:treatment-sec sec-type="Material examined"><title>Material examined:</title><p><bold>Kenya:</bold> Coast Province: 1 ♂ Muhaka Forest, 04°19'29"S; 039°31'27"E, 3.iii.2000, R. Copeland (AAM-000153 1 ♂ holotype, NMKE).</p></tp:treatment-sec><tp:treatment-sec sec-type="Type locality and distribution"><title>Type locality and distribution:</title><p>Muhaka Forest (04°19'29"S; 039°31'27"E), Kenya (<xref ref-type="fig" rid="F8">Fig. 48</xref>). Biodiversity hotspot/high-biodiversity wilderness area: Coastal Forest of Eastern Africa/-.</p></tp:treatment-sec><tp:treatment-sec><!--Section generated to contain objects referenced in tp:taxon-treatment.--><fig id="F2" position="float" orientation="portrait"><label>Figures 10–20.</label><caption><p>♂ terminalia and ♀ genitalia of <tp:taxon-name>Mydaselpis</tp:taxon-name>, <tp:taxon-name>Syllegomydas</tp:taxon-name>, and <tp:taxon-name>Vespiodes</tp:taxon-name> species. <bold>10–18.</bold> ♂ terminalia. <bold>10–12.</bold> <tp:taxon-name>Mydaselpis ngurumani</tp:taxon-name> sp. n. <bold>10</bold> lateral <bold>11</bold> dorsal <bold>12</bold> ventral. <bold>13–15.</bold> <tp:taxon-name>Vespiodes phaios</tp:taxon-name> sp. n. <bold>13</bold> lateral <bold>14</bold> dorsal <bold>15</bold> ventral. <bold>16–18.</bold> <tp:taxon-name>Syllegomydas heothinos</tp:taxon-name> sp. n. <bold>16</bold> lateral <bold>17</bold> dorsal <bold>18</bold> ventral. <bold>19–20.</bold> ♀ genitalia (posterior = left). <bold>19</bold> <tp:taxon-name>Mydaselpis ngurumani</tp:taxon-name> sp. n. dorsal <bold>20</bold> <tp:taxon-name>Syllegomydas heothinos</tp:taxon-name> sp. n. dorsal. Scale lines = 1 mm.</p></caption><graphic xmlns:xlink="http://www.w3.org/1999/xlink" xlink:href="ZooKeys-064-033-g002.jpg" position="float" orientation="portrait" xlink:type="simple"/></fig><fig id="F4" position="float" orientation="portrait"><label>Figures 30–41.</label><caption><p>Photographs of newly described species. <bold>30</bold> <tp:taxon-name>Leptomydas notos</tp:taxon-name> sp. n. (♂ holotype, AAM-000776, AMNH) <bold>31</bold> <tp:taxon-name>Leptomydas rapti</tp:taxon-name> sp. n. (♂ holotype, AAM-000115, ZSMC) <bold>32</bold> <tp:taxon-name>Leptomydas tigris</tp:taxon-name> sp. n. (♂ holotype, AAM-001138, LACM) <bold>33</bold> <tp:taxon-name>Mydaselpis ngurumani</tp:taxon-name> sp. n. (♂ holotype, AAM-000146, NMKE) <bold>34</bold> <tp:taxon-name>Mydaselpis ngurumani</tp:taxon-name> sp. n. (♀ paratype, AAM-000152, NMSA) <bold>35</bold> <tp:taxon-name>Vespiodes phaios</tp:taxon-name> sp. n. (♂ holotype, AAM-000153, NMKE) <bold>36</bold> <tp:taxon-name>Syllegomydas (Notobates) astrictus</tp:taxon-name> sp. n. (♂ holotype, AAM-000164, NMKE) <bold>37</bold> <tp:taxon-name>Syllegomydas (Notobates) astrictus</tp:taxon-name> sp. n. (♀ paratype, AAM-000156, CAS) <bold>38</bold> <tp:taxon-name>Syllegomydas (Syllegomydas) elachys</tp:taxon-name> sp. n. (♂ paratype, AAM-001124, ZSMC) <bold>39</bold> <tp:taxon-name>Syllegomydas (Syllegomydas) elachys</tp:taxon-name> sp. n. (♀ paratype, AAM-001118, ZSMC) <bold>40</bold> <tp:taxon-name>Syllegomydas (Notobates) heothinos</tp:taxon-name> sp. n. (♂ holotype, AAM-001126, NMKE) <bold>41</bold> <tp:taxon-name>Syllegomydas (Notobates) heothinos</tp:taxon-name> sp. n. (♀ paratype, AAM-000138, BMNH). Scale lines = 5 mm.</p></caption><graphic xmlns:xlink="http://www.w3.org/1999/xlink" xlink:href="ZooKeys-064-033-g004.jpg" position="float" orientation="portrait" xlink:type="simple"/></fig><fig id="F8" position="float" orientation="portrait"><label>Figure 48.</label><caption><p>Map of the Afrotropical Region with biodiversity hotspots showing distribution of <tp:taxon-name>Syllegomydas elachys</tp:taxon-name> sp. n.(star), <tp:taxon-name>Syllegomydas heothinos</tp:taxon-name> sp. n.(square), and <tp:taxon-name>Vespiodes phaios</tp:taxon-name> sp. n. (pentagon). Type localities with open symbols.</p></caption><graphic xmlns:xlink="http://www.w3.org/1999/xlink" xlink:href="ZooKeys-064-033-g008.jpg" position="float" orientation="portrait" xlink:type="simple"/></fig></tp:treatment-sec></tp:taxon-treatment>
