# Supplementary material for: New species and new records of Mydidae from the Afrotropical and Oriental regions (Insecta, Diptera, Asiloidea)
Source: Zookeys. 2010 Oct 22;(64):33–75. doi: 10.3897/zookeys.64.464 (PMC3088402; doi:10.3897/zookeys.64.464)
Supplement: XML Treatment for Syllegomydas [file zookeys.64.464-treatment8.xml]

<!DOCTYPE tp:taxon-treatment
  PUBLIC "-//TaxonX//DTD Taxonomic Treatment Publishing DTD v0 20100105//EN" "tax-treatment-NSO.dtd">
<tp:taxon-treatment xmlns:tp="http://www.plazi.org/taxpub"><tp:treatment-meta><mixed-citation publication-type="journal"><person-group><name><surname>Dikow</surname><given-names>Torsten</given-names></name></person-group><article-title>New species and new records of Mydidae from the Afrotropical and Oriental regions (Insecta, Diptera, Asiloidea)</article-title><source>Zookeys</source><day>22</day><month>10</month><year>2010</year><volume>2010</volume><issue>64</issue><fpage>33</fpage><lpage>75</lpage><pub-id pub-id-type="doi">10.3897/zookeys.64.464</pub-id></mixed-citation></tp:treatment-meta><tp:nomenclature><tp:taxon-name>
                            <tp:taxon-name-part taxon-name-part-type="genus">Syllegomydas</tp:taxon-name-part>
                        </tp:taxon-name><tp:taxon-authority>Becker, 1906</tp:taxon-authority></tp:nomenclature><tp:treatment-sec sec-type="General"><title>General.</title><p>The genus <tp:taxon-name>Syllegomydas</tp:taxon-name> comprises 24 valid species distributed primarily in northern Africa, with a few species in sub-Saharan Africa (Chad, Mali, Malawi, Mozambique, Niger, Zimbabwe), as well as Afghanistan, Israel, and Spain (e.g., <xref ref-type="bibr" rid="B1">Arias 1914a</xref>, <xref ref-type="bibr" rid="B2">b</xref>, <xref ref-type="bibr" rid="B6">Bezzi 1924</xref>, <xref ref-type="bibr" rid="B32">Séguy 1941</xref>, <xref ref-type="bibr" rid="B4">Bequaert 1951</xref>, <xref ref-type="bibr" rid="B5">1961</xref>, <xref ref-type="bibr" rid="B15">Hesse 1969</xref>, <xref ref-type="bibr" rid="B7">Bowden 1980</xref>, <xref ref-type="bibr" rid="B8">Carles-Tolrá 2006</xref>, see placement of <tp:taxon-name>Syllegomydas bucciferus</tp:taxon-name> Séguy, 1928 from India in the Discussion). The subgenus <tp:taxon-name>Syllegomydas (Notobates)</tp:taxon-name> Hesse, 1969 has been described for 2 species from southern Africa (Mozambique and Zimbabwe).<!--PageBreak--></p></tp:treatment-sec><ref-list><ref id="B1"><mixed-citation xmlns:xlink="http://www.w3.org/1999/xlink" xlink:type="simple"><person-group><name name-style="western"><surname>Arias</surname><given-names>J</given-names></name></person-group> (<year>1914a</year>)<article-title>Descripciones de nuevos „Midasidos“ de España y del Norte de Africa</article-title>. <source>Boletin de la Real Sociedad Española de Historia Natural</source><volume>14</volume><issue>3</issue>: <fpage>176</fpage>–<lpage>179</lpage>. 
            <ext-link ext-link-type="uri" xlink:href="http://www.biodiversitylibrary.org/bibliography/6171" xlink:type="simple">http://www.biodiversitylibrary.org/bibliography/6171</ext-link></mixed-citation></ref><ref id="B2"><mixed-citation xmlns:xlink="http://www.w3.org/1999/xlink" xlink:type="simple"><person-group><name name-style="western"><surname>Arias</surname><given-names>J</given-names></name></person-group> (<year>1914b</year>)<article-title> Notas dipterologicas. II. Descripcion de un nuevo <italic>Syllegomydas</italic> del Norte de Africa y notas criticas sobre los midasidos africanus.</article-title><source>Arxius de l‘Institut de Ciancies</source><volume>2</volume> (<issue>2</issue>):<fpage>42</fpage>-<lpage>48</lpage>.</mixed-citation></ref><ref id="B6"><mixed-citation xmlns:xlink="http://www.w3.org/1999/xlink" xlink:type="simple"><person-group><name name-style="western"><surname>Bezzi</surname><given-names>M</given-names></name></person-group> (<year>1924</year>)<article-title> The South African Mydaidae (Diptera) as represented in the South African Museum.</article-title><source>Annals of the South African Museum</source><volume>19</volume>:<fpage>191</fpage>-<lpage>234</lpage>.</mixed-citation></ref><ref id="B32"><mixed-citation xmlns:xlink="http://www.w3.org/1999/xlink" xlink:type="simple"><person-group><name name-style="western"><surname>Séguy</surname><given-names>E</given-names></name></person-group> (<year>1941</year>)<article-title> Un <italic>Syllegomydas</italic> nouveau du Nord de l‘Afrique (Dipt. Mydaidae).</article-title><source>Bulletin de la Société Entomologique de France</source><volume>1941</volume>:<fpage>111</fpage>-<lpage>112</lpage>.</mixed-citation></ref><ref id="B4"><mixed-citation xmlns:xlink="http://www.w3.org/1999/xlink" xlink:type="simple"><person-group><name name-style="western"><surname>Bequaert</surname><given-names>M</given-names></name></person-group> (<year>1951</year>)<article-title> Contribution nouvelle a la connaissance des Mydaidae de l‘Afrique tropicale.</article-title><source>Bulletin Institut royal des Sciences naturelles de Belgique</source><volume>27</volume> (<issue>19</issue>):<fpage>1</fpage>-<lpage>20</lpage>.</mixed-citation></ref><ref id="B5"><mixed-citation xmlns:xlink="http://www.w3.org/1999/xlink" xlink:type="simple"><person-group><name name-style="western"><surname>Bequaert</surname><given-names>M</given-names></name></person-group> (<year>1961</year>)<article-title> Mydaidae palearctiques nouvelles ou peu connues.</article-title><source>Bulletin Institut royal des Sciences naturelles de Belgique</source><volume>37</volume> (<issue>34</issue>):<fpage>1</fpage>-<lpage>36</lpage>.</mixed-citation></ref><ref id="B15"><mixed-citation xmlns:xlink="http://www.w3.org/1999/xlink" xlink:type="simple"><person-group><name name-style="western"><surname>Hesse</surname><given-names>AJ</given-names></name></person-group> (<year>1969</year>)<article-title> The Mydaidae (Diptera) of Southern Africa.</article-title><source>Annals of the South African Museum</source><volume>54</volume>:<fpage>1</fpage>-<lpage>388</lpage>.</mixed-citation></ref><ref id="B7"><mixed-citation xmlns:xlink="http://www.w3.org/1999/xlink" xlink:type="simple"><person-group><name name-style="western"><surname>Bowden</surname><given-names>J</given-names></name></person-group> (<year>1980</year>)<article-title> 27. Family Mydidae</article-title>. In: <person-group><name name-style="western"><surname>Crosskey</surname><given-names>RW</given-names></name></person-group> (<role>Ed</role>) <source>Catalogue of the Diptera of the Afrotropical Region</source>. <publisher-name>British Museum of Natural History</publisher-name>, <publisher-loc>London</publisher-loc>, <fpage>325</fpage>–<lpage>333</lpage>.</mixed-citation></ref><ref id="B8"><mixed-citation xmlns:xlink="http://www.w3.org/1999/xlink" xlink:type="simple"><person-group><name name-style="western"><surname>Carles-Tolrá</surname><given-names>M</given-names></name></person-group> (<year>2006</year>)<article-title> <italic>Syllegomydas algericus</italic> (Gerstaecker): género y especie nuevos para Europa (Diptera: Mydidae)</article-title>. <source>Boletín de la Sociedad Entomológica Aragonesa </source><volume>38</volume>: <fpage>76</fpage>.</mixed-citation></ref></ref-list></tp:taxon-treatment>
