# Supplementary material for: New species and new records of Mydidae from the Afrotropical and Oriental regions (Insecta, Diptera, Asiloidea)
Source: Zookeys. 2010 Oct 22;(64):33–75. doi: 10.3897/zookeys.64.464 (PMC3088402; doi:10.3897/zookeys.64.464)
Supplement: XML Treatment for Syllegomydas (Syllegomydas) astrictus [file zookeys.64.464-treatment9.xml]

<!DOCTYPE tp:taxon-treatment
  PUBLIC "-//TaxonX//DTD Taxonomic Treatment Publishing DTD v0 20100105//EN" "tax-treatment-NSO.dtd">
<tp:taxon-treatment xmlns:tp="http://www.plazi.org/taxpub"><tp:treatment-meta><mixed-citation publication-type="journal"><person-group><name><surname>Dikow</surname><given-names>Torsten</given-names></name></person-group><article-title>New species and new records of Mydidae from the Afrotropical and Oriental regions (Insecta, Diptera, Asiloidea)</article-title><source>Zookeys</source><day>22</day><month>10</month><year>2010</year><volume>2010</volume><issue>64</issue><fpage>33</fpage><lpage>75</lpage><pub-id pub-id-type="doi">10.3897/zookeys.64.464</pub-id></mixed-citation></tp:treatment-meta><tp:nomenclature><tp:taxon-name>
                            <tp:taxon-name-part taxon-name-part-type="genus">Syllegomydas</tp:taxon-name-part>
                            (<tp:taxon-name-part taxon-name-part-type="subgenus">Syllegomydas</tp:taxon-name-part>)
                            <tp:taxon-name-part taxon-name-part-type="species">astrictus</tp:taxon-name-part>
		                        <object-id xmlns:xlink="http://www.w3.org/1999/xlink" xlink:type="simple">urn:lsid:zoobank.org:act:395C17A4-D779-458C-8944-BB0094D83DCA</object-id>
                        </tp:taxon-name><tp:taxon-status xmlns:xlink="http://www.w3.org/1999/xlink" xlink:type="simple">sp. n.</tp:taxon-status><xref ref-type="fig" rid="F3">Figs 21–23</xref><xref ref-type="fig" rid="F4">36–37</xref><xref ref-type="fig" rid="F7">47</xref></tp:nomenclature><tp:treatment-sec sec-type="Etymology"><title>Etymology:</title><p><italic>astrictus</italic> Latin adjective = drawn together. Referring to the narrow postgenae so that the compound eyes nearly touch each other ventrally.</p></tp:treatment-sec><tp:treatment-sec sec-type="Diagnosis"><title>Diagnosis:</title><p>The species is distinguished from congeners by the very narrow postgenae in the male so that the compound eyes nearly touch each other ventrally, the <!--PageBreak-->long white acrostichal setae in the male, the overall brown coloration in the female, the presence of lateral furcal apodemes in females, and its apparent distribution in Kenya.</p></tp:treatment-sec><tp:treatment-sec sec-type="Description Male"><title>Description Male:</title><p>Head: black, facial gibbosity light brown, in general densely white pruinose; width distinctly greater than thorax, interocular distance on vertex distinctly larger than at ventral eye margin, postgenae very narrow and eyes nearly touching ventrally, vertex between compound eyes slightly depressed, parafacial area about as wide as ½ the width of central facial gibbosity; facial gibbosity distinct, well-developed and discernible in lateral view; mystax white, covering entire facial gibbosity; frons medially apruinose, laterally grey pruinose, vertex medially apruinose, laterally grey pruinose, postgenae grey pruinose; setation: vertex white, frons white, ocp setae white, pocl setae white; ocellar triangle apruinose; proboscis light brown, short, about ½ length of oral cavity; labella small, as wide as prementum, only forming distal tip of proboscis, unsclerotised laterally; maxillary palpi cylindrical, light brown, minute.</p><p>Antenna: brown or orange, scape and pedicel white setose dorsally and ventrally; postpedicel cylindrical in proximal ½, symmetrically bulbous in distal ½, ≥ 4.0 times as long as combined length of scape and pedicel; apical ‚seta-like‘ sensory element situated apically in cavity on postpedicel.</p><p>Thorax: brown, predominantly grey pruinose; scutum medially bluish-black, laterally brown, surface entirely smooth, predominantly grey pruinose, broad sublateral stripes (interrupted postsuturally) and narrow paramedial stripes (merging postsuturally) apruinose, scutal setation comprised of distinct rows of long dorsocentral setae and lateral scutal setae; dc setae pre- and postsuturally white, acr setae present, lateral scutal setae white, npl, spal, and pal setae absent; postpronotal lobe light brown, grey pruinose; proepisternum, lateral postpronotum, and postpronotal lobes long white setose; scutellum grey pruinose proximally, apruinose distally, asetose, apical scutellar setae absent; mesopostnotum, anatergite, and katatergite grey pruinose, mesopostnotum<!--PageBreak--> laterally (close to anatergite) long white setose, anatergite long white setose, katatergite long white setose; katatergite ± flat; anterior anepisternum asetose, supero-posterior anepisternum long white setose; posterior anepimeron long white setose, katepimeron white setose; metepimeron ± flat, same colour as T1, grey pruinose, long white setose; metepisternum grey pruinose, asetose.</p><p>Leg: light brown, setation predominantly white; all coxae grey pruinose, white setose; met trochanter setose medially; femora light brown, met femora evenly clubbed in distal ¾, in distal ½ macrosetose, 1 antero-ventral and 1 postero-ventral row of macrosetae; all tibiae laterally arched, met tibia cylindrical, ventral keel absent; pro and mes tarsomere 1 about as long as individual tarsomeres 2, 3, or 4, met tarsomere 1 as long as combined length of tarsomeres 2–3; pulvilli well-developed, as long as well-developed claws, and as wide as base of claws; empodium absent.</p><p>Wing: length = 7.3–8.3 mm; hyaline throughout, veins light brown, microtrichia absent; cells r<sub>1</sub>, r<sub>4</sub>, r<sub>5</sub>, m<sub>3</sub>, + cup closed; C terminates at junction with R<sub>1</sub>; R<sub>4</sub> terminates <!--PageBreak-->in R<sub>1</sub>; R<sub>5</sub> terminates in R<sub>1</sub>; stump vein (R<sub>3</sub>) at base of R<sub>4</sub> present, short not reaching R<sub>2</sub>; R<sub>4</sub> and R<sub>5</sub> widest apart medially; r-m distinct, R<sub>4+5</sub> and M<sub>1</sub> apart, connected by crossvein; M<sub>1</sub> straight at r-m (not curving anteriorly), M<sub>1</sub> (or M<sub>1</sub>+M<sub>2</sub>) terminates in R<sub>1</sub>; CuA<sub>1</sub> and CuA<sub>2</sub> split proximally to m-cu (cell m<sub>3</sub> narrow proximally); M<sub>3</sub>+CuA<sub>1</sub> do not terminate together in C; A<sub>1</sub> undulating, cell A<sub>1</sub> wide, A<sub>1</sub> and wing margin further apart proximally than distally, alula well-developed; halter light yellow.</p><p>Abdomen: brown; setation comprised of scattered white setae, surface entirely smooth; T1–7 brown, yellow posterior margins; T1–2 and anterior ⅓ of T3 long white setose, remaining T3 brown setose; T brown pruinose proximally, grey pruinose distally; S1–7 light brown; S1 asetose, S2 long white setose, S3 short brown setose; S entirely grey pruinose; T2–4 tapering slightly posteriorly; bullae on T2 brown, transversely elongate, surface entirely smooth, T2 surface anterior to bullae smooth.</p><p>Male terminalia: T1–8 well-developed; T7–8 anteriorly with 2 lateral apodemes; S6 regular, without any special setation postero-medially, S8 well-developed and simple, not fused to T8 dorso-laterally, entire (undivided) ventro-medially; epandrium formed by single sclerite (fused medially ± entirely), blunt, evenly rounded; subepandrial sclerite without lateral or median protuberances; hypandrium strongly concave, cup-shaped, entirely sclerotised ventrally (forming a single sclerite), entirely fused with gonocoxite, forming a gonocoxite-hypandrial complex; gonocoxites dorso-ventrally flattened (same height throughout, expanded laterally and medially), without median or lateral protuberance, gonocoxal apodeme absent; 2 functional aedeagal prongs, short and wide, medio-distally free, parallel or diverging laterally, distally straight or only diverging slightly laterally; aedeagal epimere present, distally simple, evenly rounded; lateral ejaculatory processes absent; ejaculatory apodeme formed by single dorso-ventrally oriented plate; ventro-median margin of dorsal aedeagal sheath heavily sclerotised (appearing entirely closed); dorsal aedeagal sheath long, sperm sac entirely covered; sperm sac appearing ± heavily sclerotised.</p></tp:treatment-sec><tp:treatment-sec sec-type="Description Female"><title>Description Female:</title><p>Head: brown, in general grey pruinose; interocular distance on vertex larger than at ventral eye margin, vertex between compound eyes ± horizontally straight, medially only slightly below dorsal eye margin; parafacial area more than ½ the width of central facial gibbosity; mystax white, covering only lateral facial gibbosity (asetose medially); postgenae apruinose; pocl setae yellow.</p><p>Antenna: scape and pedicel white and yellow setose dorsally and ventrally.</p><p>Thorax: light brown, scutum medially brown, laterally light brown, predominantly grey pruinose, broad sublateral stripes (interrupted postsuturally) and narrow paramedial stripes (not reaching posterior margin) apruinose, scutal setation comprised of scattered short white setae; proepisternum, lateral postpronotum, and postpronotal lobes short white setose; supero-posterior anepisternum short white setose; anatergite short white setose; katatergite short white setose.</p><p>Leg: met femora ± cylindrical only slightly wider than pro and mes femora; pro and mes tibiae laterally arched, met tibia straight; met tarsomere 1 longer than combined length of tarsomeres 2–4; pulvilli reduced, half length of well-developed claws.<!--PageBreak--></p><p>Wing: length = 9.3–10.6 mm; slightly brown stained, darker brown around veins; halter light brown.</p><p>Abdomen: setation comprised of sparsely scattered short yellow setae, T1–3 sparsely yellow setose; T predominantly apruinose; S1 asetose, S2–3 sparsely yellow setose; S predominantly apruinose; T2–4 parallel-sided and not constricted waist-like; bullae on T2 brown, oval.</p><p>Female genitalia: densely arranged anteriorly directed setae present on T5–8 and S5–8; T8 with broad anterior rectangular apodeme; T9 formed by wide, rectangular sclerite with median protuberance; T9+10 entirely fused, T10 divided into 2 heavily sclerotised acanthophorite plates, 10 acanthophorite spurs per plate; 2 spermathecae, all equally large, formed by ± expanded weakly sclerotised ducts; individual spermathecal ducts short; S9 (furca) formed by 1 sclerite, ring-like (joined anteriorly and posteriorly), anterior furcal apodeme present, 2 lateral projections forming divided apodeme, lateral furcal apodeme present, median furcal bridge absent.</p><fig id="F3" position="float" orientation="portrait"><label>Figures 21–29.</label><caption><p>♂ terminalia of <tp:taxon-name>Syllegomydas</tp:taxon-name> species. <bold>21–23.</bold> <tp:taxon-name>Syllegomydas astrictus</tp:taxon-name> sp. n. <bold>21</bold> lateral <bold>22</bold> dorsal <bold>23</bold> ventral. <bold>24–26.</bold> <tp:taxon-name>Syllegomydas elachys</tp:taxon-name> sp. n. <bold>24</bold> lateral <bold>25</bold> dorsal <bold>26</bold> ventral. <bold>27–29.</bold> <tp:taxon-name>Syllegomydas dispar</tp:taxon-name> <bold>27</bold> lateral <bold>28</bold> dorsal <bold>29</bold> ventral. Scale lines = 1 mm.</p></caption><graphic xmlns:xlink="http://www.w3.org/1999/xlink" xlink:href="ZooKeys-064-033-g003.jpg" position="float" orientation="portrait" xlink:type="simple"/></fig></tp:treatment-sec><tp:treatment-sec sec-type="Material examined"><title>Material examined:</title><p><bold>Kenya:</bold> Eastern Province: 2 ♂ Isiolo, 5 km NNE, 00°24'18"N; 037°35'42"E, 8–10.vi.2000, M. Bourbon V. Lee W. Pulawski (AAM-000154–AAM-000155 paratypes, CAS); 1 ♂ Athi River, 02°38'31"N; 038°21'59"E, Malaise Trap, 5–10.vii.1999, R. Copeland (AAM-000170 paratype, NMKE); 1 ♀ Nguruman near <!--PageBreak-->Sampu River, 01°54'04"S; 036°02'53"E, 753 m, 17.vi.1997, R. Copeland (AAM-001125 paratype, NMKE); 9 ♂ Nguruman near Sampu River, Malaise Trap near Nguruman Escarpment, 4–18.viii.2007, R. Copeland (AAM-000164 1 ♂ holotype, AAM-000161–AAM-000163, AAM-000165–AAM-000169 paratypes, NMKE); Rift Valley Province: 1 ♀ Magadi Road, 46 air km SW Nairobi, 01°34'00"S; 036°27'24"E, 29.vi.1999, W. Pulawski J. Schweikert (AAM-000156 paratype, CAS); 4 ♂ Chyulu Hills, 02°36'00"S; 037°51'00"E, Malaise Trap, 1–8.vii.2006, R. Copeland (AAM-000157–AAM-000160 paratypes, NMKE).</p><fig id="F4" position="float" orientation="portrait"><label>Figures 30–41.</label><caption><p>Photographs of newly described species. <bold>30</bold> <tp:taxon-name>Leptomydas notos</tp:taxon-name> sp. n. (♂ holotype, AAM-000776, AMNH) <bold>31</bold> <tp:taxon-name>Leptomydas rapti</tp:taxon-name> sp. n. (♂ holotype, AAM-000115, ZSMC) <bold>32</bold> <tp:taxon-name>Leptomydas tigris</tp:taxon-name> sp. n. (♂ holotype, AAM-001138, LACM) <bold>33</bold> <tp:taxon-name>Mydaselpis ngurumani</tp:taxon-name> sp. n. (♂ holotype, AAM-000146, NMKE) <bold>34</bold> <tp:taxon-name>Mydaselpis ngurumani</tp:taxon-name> sp. n. (♀ paratype, AAM-000152, NMSA) <bold>35</bold> <tp:taxon-name>Vespiodes phaios</tp:taxon-name> sp. n. (♂ holotype, AAM-000153, NMKE) <bold>36</bold> <tp:taxon-name>Syllegomydas (Notobates) astrictus</tp:taxon-name> sp. n. (♂ holotype, AAM-000164, NMKE) <bold>37</bold> <tp:taxon-name>Syllegomydas (Notobates) astrictus</tp:taxon-name> sp. n. (♀ paratype, AAM-000156, CAS) <bold>38</bold> <tp:taxon-name>Syllegomydas (Syllegomydas) elachys</tp:taxon-name> sp. n. (♂ paratype, AAM-001124, ZSMC) <bold>39</bold> <tp:taxon-name>Syllegomydas (Syllegomydas) elachys</tp:taxon-name> sp. n. (♀ paratype, AAM-001118, ZSMC) <bold>40</bold> <tp:taxon-name>Syllegomydas (Notobates) heothinos</tp:taxon-name> sp. n. (♂ holotype, AAM-001126, NMKE) <bold>41</bold> <tp:taxon-name>Syllegomydas (Notobates) heothinos</tp:taxon-name> sp. n. (♀ paratype, AAM-000138, BMNH). Scale lines = 5 mm.</p></caption><graphic xmlns:xlink="http://www.w3.org/1999/xlink" xlink:href="ZooKeys-064-033-g004.jpg" position="float" orientation="portrait" xlink:type="simple"/></fig><fig id="F5" position="float" orientation="portrait"><label>Figures 42–45.</label><caption><p>Photographs of wings. <bold>42</bold> <tp:taxon-name>Leptomydas notos</tp:taxon-name> sp. n. (♂ paratype, AAM-000770, AMNH) <bold>43</bold> <tp:taxon-name>Mydaselpis ngurumani</tp:taxon-name> sp. n. (♂ paratype, AAM-000145, NMKE) <bold>44</bold> <tp:taxon-name>Syllegomydas (Syllegomydas) elachys</tp:taxon-name> sp. n. (♂ paratype, AAM-001114, ZSMC) <bold>45</bold> <tp:taxon-name>Syllegomydas (Notobates) heothinos</tp:taxon-name> sp. n. (♂ paratype, AAM-001104, BMNH). Scale lines = 1 mm.</p></caption><graphic xmlns:xlink="http://www.w3.org/1999/xlink" xlink:href="ZooKeys-064-033-g005.jpg" position="float" orientation="portrait" xlink:type="simple"/></fig></tp:treatment-sec><tp:treatment-sec sec-type="Type locality and distribution"><title>Type locality and distribution:</title><p>Nguruman near Sampu River (01°54'04"S; 036°02'53"E), Kenya (<xref ref-type="fig" rid="F7">Fig. 47</xref>). Biodiversity hotspot/high-biodiversity wilderness area: -/-.</p></tp:treatment-sec><tp:treatment-sec><!--Section generated to contain objects referenced in tp:taxon-treatment.--><fig id="F7" position="float" orientation="portrait"><label>Figure 47.</label><caption><p>Map of the Afrotropical Region with biodiversity hotspots showing distribution of <tp:taxon-name>Mydaselpis ngurumani</tp:taxon-name> sp. n. (red triangle), <tp:taxon-name>Syllegomydas dispar</tp:taxon-name> (black star), <tp:taxon-name>Syllegomydas astrictus</tp:taxon-name> sp. n.(black circle). Type localities with open symbols.</p></caption><graphic xmlns:xlink="http://www.w3.org/1999/xlink" xlink:href="ZooKeys-064-033-g007.jpg" position="float" orientation="portrait" xlink:type="simple"/></fig></tp:treatment-sec></tp:taxon-treatment>
