# Supplementary material for: New species and new records of Mydidae from the Afrotropical and Oriental regions (Insecta, Diptera, Asiloidea)
Source: Zookeys. 2010 Oct 22;(64):33–75. doi: 10.3897/zookeys.64.464 (PMC3088402; doi:10.3897/zookeys.64.464)
Supplement: XML Treatment for Syllegomydas (Notobates) [file zookeys.64.464-treatment12.xml]

<!DOCTYPE tp:taxon-treatment
  PUBLIC "-//TaxonX//DTD Taxonomic Treatment Publishing DTD v0 20100105//EN" "tax-treatment-NSO.dtd">
<tp:taxon-treatment xmlns:tp="http://www.plazi.org/taxpub"><tp:treatment-meta><mixed-citation publication-type="journal"><person-group><name><surname>Dikow</surname><given-names>Torsten</given-names></name></person-group><article-title>New species and new records of Mydidae from the Afrotropical and Oriental regions (Insecta, Diptera, Asiloidea)</article-title><source>Zookeys</source><day>22</day><month>10</month><year>2010</year><volume>2010</volume><issue>64</issue><fpage>33</fpage><lpage>75</lpage><pub-id pub-id-type="doi">10.3897/zookeys.64.464</pub-id></mixed-citation></tp:treatment-meta><tp:nomenclature><tp:taxon-name>
                            <tp:taxon-name-part taxon-name-part-type="genus">Syllegomydas</tp:taxon-name-part>
                            (<tp:taxon-name-part taxon-name-part-type="subgenus">Notobates</tp:taxon-name-part>)
                        </tp:taxon-name><tp:taxon-authority>Hesse, 1969</tp:taxon-authority></tp:nomenclature><tp:treatment-sec><p><xref ref-type="bibr" rid="B15">Hesse (1969: 274)</xref> described the subgenus <tp:taxon-name>Notobates</tp:taxon-name> to accommodate two species, <tp:taxon-name>Syllegomydas arnoldi</tp:taxon-name> Bequaert, 1938 and <tp:taxon-name>Syllegomydas rhodesiensis</tp:taxon-name> Bequaert, 1938, from Mozambique and Zimbabwe and provided a key to the species. He did not place <tp:taxon-name>Syllegomydas dispar</tp:taxon-name> (Loew, 1852), also from Mozambique, in this subgenus, because he had not studied specimens of this species. Having studied the type specimens of <tp:taxon-name>Syllegomydas dispar</tp:taxon-name> at the ZMHB as well as additional specimens from several collections, it becomes clear that this species should also be placed in <tp:taxon-name>Syllegomydas (Notobates)</tp:taxon-name> based, for example, on the undulating vein A<sub>1</sub> and the long antennae (longer than scutum). Both <xref ref-type="bibr" rid="B15">Hesse (1969: 295)</xref> and <xref ref-type="bibr" rid="B7">Bowden (1980: 333)</xref> listed <tp:taxon-name>Syllegomydas dispar</tp:taxon-name> as <tp:taxon-name>Syllegomydini</tp:taxon-name> <italic>incertae sedis</italic>. Therefore, this species is here re-described and illustrated to allow identification in the future.</p></tp:treatment-sec><ref-list><ref id="B15"><mixed-citation xmlns:xlink="http://www.w3.org/1999/xlink" xlink:type="simple"><person-group><name name-style="western"><surname>Hesse</surname><given-names>AJ</given-names></name></person-group> (<year>1969</year>)<article-title> The Mydaidae (Diptera) of Southern Africa.</article-title><source>Annals of the South African Museum</source><volume>54</volume>:<fpage>1</fpage>-<lpage>388</lpage>.</mixed-citation></ref><ref id="B7"><mixed-citation xmlns:xlink="http://www.w3.org/1999/xlink" xlink:type="simple"><person-group><name name-style="western"><surname>Bowden</surname><given-names>J</given-names></name></person-group> (<year>1980</year>)<article-title> 27. Family Mydidae</article-title>. In: <person-group><name name-style="western"><surname>Crosskey</surname><given-names>RW</given-names></name></person-group> (<role>Ed</role>) <source>Catalogue of the Diptera of the Afrotropical Region</source>. <publisher-name>British Museum of Natural History</publisher-name>, <publisher-loc>London</publisher-loc>, <fpage>325</fpage>–<lpage>333</lpage>.</mixed-citation></ref></ref-list></tp:taxon-treatment>
